# Supplementary material for: The Serological Cross-Detection of Bat-Borne Hantaviruses: A Valid Strategy or Taking Chances?
Source: Viruses. 2021 Jun 22;13(7):1188. doi: 10.3390/v13071188 (PMC8309984; doi:10.3390/v13071188)
Supplement: Supplementary file 1 [file viruses-13-01188-s001.zip › Supplementary Table 1_bats_hanta.xlsx]

## Sheet: Planilha1
Virus	Epitope	Sequence	Lenght	Ellipro	Discotope	Pepito
Brno loanvirus	B1	E227, N228, E231, H232, D234, K235, L236, L237, N238, E239, V240, S241, P242, H243, L244, P245, V246, Q247, P248, G249, K250, P251, E252, E253, A254, T255, N256, L257, H258, Y259, K261, L262, E265, D371, R373	35	X	X	X
	B2	D115, Q118, L121, T125, F126, P127, I128, E129, L130, R155, K157, E158, S159, S160, S161, V162, E163, E164, I165, G166, G167, V168, K169, T170, H171, R172, H173, E188	28	X	X	X
	B3	M1, S2, T3, E4, E5, D6, I7, N8, E9, E10, L11, R12, Q13, E15, R16, R33, S34, S35, G36, E37, K38, T39, D40, K41, R42, M43, I44, V45, E46, E48, K49, A50, V51, E52, D53, L54, E55, N56, K57, K59, N60, L61, M62, Q63, R64, L65, V66, E67, S68, K69, S70, V71, K72, R73, T74, T75, G76, R77, N78, I79, D80, L81, D82, H83, D84, E85, H86, L87, T88, E89, R90, S91, S92, L93, L101, D102, I104, D105, L106, A107, E1…	103	X	X	X
	B4	S339, K340, L341, V342, G343, T344, A345	7	X	X	X
	B5	E280, E281, E283, R284, Y285	5	X	-	-
	B6	R376, T377, L380, N381	4	X	-	-
	B7	Q264, N268, K269, S270, K271, T272, K273, E274, E276, E277, Y315, A317, G367	13	X	-	-
	B8	G221, Y224, K384, D388, H389	5	X	-	-
	B9	F390, L392, G393, D394, D395	5	X	-	-
Longquan loanvirus	LQ1	S125,F126,P127,V128,Q129,L130,K133,R155,K157,D158,S159,S160,S161,T162,M163,D164,V165,N166,G167,V168,K169, T170,P171,R172,H173	25	X	X	X
	LQ2	Y25,E26,Q28,K29,A30,A31,I32,G33,E34,E35,P36,D37,T38,I39,E40,L41,K42,V43,L44,Q45,Q46,R47,E48,E49,T50,H52,M53,E56,K59,L101,E102,E103L104,D105,I106,D107,E108	37	X	X	X
	LQ3	M1,A2,T3,E60,Q63,R64,A66,Q67,Q68,M69,K70,S71,P72,R73,Q74,P75,V76,K77,G78,R79,D80,L81,D82,E83,D84,85,H86,L87, S88,E89,S91,T92,L93,R94,Y95,G96,N97,V98,G221,Y224,A338,S339,K340,L341,V342,G343,T344,A345,E346, K348,R351,K384,V387,D388,H389,F390,L392,G393,D394,D395,M396,D397,S398,E399,L400,R401,K402,A403,C404,Q405, S406,L407,I408,D409,E410,K411,V412,A413,Q414,V415,S416,N417,Q418,E419,A420,L421,K422,L423	88	X	X	X
	LQ4	E227,K228,G230,E231,Y232,I233,D234,A235,F236,L237,M238,K239,Q240,S241,P242,H243,L244,P245,V246,S247, T248,G249,S250,P251,E252,S253,A254,T255,N256,F257,A258,Y259,I261,Q262,R292,I293,E294,D371,R373,L377,M380	41	X	-	-
	LQ5	F124,D265,V266,N268,K269,K271,T272,V273,L276,E277,E280,Q281,E283,K284,A285,G286,R287	17	X	-	-
	LQ6	L203,E206,R208,A209,R210,P296	6	X	-	-
Laibin mobatvirus	LB1	I4,A5,D49,A52,K53,K55,E56,L58,K59,E60,V61,S62,R63,Q64,L65,A66,E67,K68,T69,V70,L71,D72,T73,K74,P75,V76,P77,P78,K79,T80,G81,K82,D83,L84,D85,D86,D87,E88,H89,L90,K91,E92,R93,S94,T95,L96,R97,Y98,G99,M400,D401,S402,D403,L404,K406,L407,C408,Q409,G410,L411,I412,D413,D414,K415,V416,K417,Q418,I419,S420,N421,Q422,E423,P424,L425	74	X	X	X
	LB2	I102,D103,L104,N105,L107,D108,V109,D110,E111,P112,A113,G114,A115,S116,A117,N118,L120,E121,M124,Y125,V127,T128,F129,P130,T131,T132,R160,D161,D162,S163,A164,F165,V166,E167,K168,G169,G170,I171,K172,V173,P174,R175,A186,S187,M188,K189,A190,E191,E192,L205,Y206,H276,E277,E278,L280,K281,D284,T285,A286,K287,E288,A289,G290,C291,K292	65	X	X	X
	LB3	S343,K344,L345,V346,G347,T348,A349,E350	8	X	X	X
	LB4	R29,A30,N31,L32,G33,I34,E35,P36,D37,E38,I39,D40,L41,K42,V44,K45,E48	17	X	-	-
	LB5	E230,K231,E233,E234,L235,T237,K238,F239,M240,I241,A242,P243,C244,P245,F246,L247,E248,G249,D250,V251,Q252,A253,G254,D255,A256,Q257,K258,T259,N260,A261,A262,Y263,Q265,L266,R267,D268,Q269,S270,L271,R272,S273,S274,P300,Y319,A321,M370,G371,V372,Q373,L374,D375,Q376,R377,I380,L381,I384,N385	57	X	-	-
	LB6	R158,H176,Y178	3	X	-	-
	LB7	K388,D392,H393	3	X	-	-
Nova mobatvirus	N1	R22,I23,L25,Q26,E27,A28,K29,E30,A31,A32,E33,R34,N35,P36,D37,E38,L39,N40,L41,K42,G43,V44,D45,A46,R47,Q48,G49,V51,T52,E55,Q56,M401,D402,P403,A404,L405,M408,C409,Q410,A411,L412,D414,E415,L428	44	X	X	X
	N2	M1,A2,D3,I4,A59,E60,Q62,R63,L64,I65,A66,E67,Q68,R69,H70,A71,L72,P73,P74,T75,K76,P77,L78,K79,K80,P81,T82,D83,L84, D85,D86,D87,E88,H89,L90,T91,E92,R93,S94,T95,L96,R97,Y98,G99,V101,K416,V417,K418,E419,I420,C421,N422,N423	53	X	X	X
	N3	I102,D103,L104,N105,D106,L107,D108,I109,D110,E111,P112,S113,G114,A115,A117,N118,V120,A121,T124,L127,G128,F129,G130,T132,R160,D161,D162,S163,S164,Y165,T166,E167,K168,G169,G170,V171,K172,V173,P174,K175,H176,Q185,S186,A187,I188,K189,A190,E191,E192,S282,E285,E286,A287,I288,D289,N290,R292	57	X	X	x
	N4	M346,T347,G348,T349,V350,E351,E352,K353,R356	9	X	X	X
	N5	M235,K238,F239,M240,H241,M242,R243,C244,P245,F246,L247,D248,N249,P250,G251,L252,Q253,V254,D255,S256,A257, L258,L259,T260,N261,Q262,A263,Y264,F265,E266,M267,R268,S269,D270,A271,L272,E273,K274,I275,E276,A277,I278,E279,R281,Y320,A322,D376,R378,L382,M385,A386	51	X	-	-
	N6	K389,D393,H394	3	X	-	-
Quezon mobatvirus	Q1	M1,A2,S3,K24,L25,T26,D27,A28,K29,S30,K31,I32,T33,E34,S35,D36,K37,P38,D39,D40,L41,D42,I43,K44,M45,F46,N47,E48, R49,A50,E51,T52,V53,S54,N55,L56,R57,Q58,R59,L60,E61,E62,T63,K64,R65,M66,I67,A68,E69,D70,I71,K72,K73,S74,V75,N76, Q77,K78,P79,Q80,K81,K82,G83,T84,D85,L86,D87,D88,D89,E90,H91,L92,T93,E94,R95,S96,S97,L98,R99,Y100,G101,M402, D403,A404,D405,K408,V409,S412,L413,E416,K419,Q420,I421,S422,N423,Q42…	97	X	X	X
	Q2	N102,V103,I104,L106,N107,D108,T109,D110,I111,D112,E113,P114,S115,G116,S117,A119,D120,I122,S123,Q187,S188,S189,M190,K191,A192,D193,E194,S278,P279,D280,V282,Q283	32	X	X	X
	Q3	L347,V348,G349,T350,A351,E352	6	X	X	X
	Q4	G126,L129,S130,F131,S132,V134,K162,D163,D164,S165,S166,F167,T168,E169,K170,G171,G172,V173,K174,I175,P176,K177,H178,Y180,D286,L287,K289,S290,A291,G292,C293,K294	32	X	-	-
	Q5	K233,E235,D236,S239,E240,M241,M242,L243,E244,P245,C246,Q247,F248,I249,E250,G251,N252,L253,M254,S255,Q256,P257,E258,D259,L260,T261,N262,A263,A264,Y265,A267,K268,E270,E271,D272,R274,P302,A323,D377,R379,V382,I383,L386,S387	44	X	-	-
	Q6	G275,V276,R277	3	X	-	-
Xuan Son virus	XS1	M1,A2,T3,Q4,A5,D6,L7,R8,R9,E10,M11,D12,A13,L14,E15,R16,E17,I18,S19,L20,T22,A23,A26,E27,A28,K29,S30,N31,L32,G33, P34,E35,P36,D37,E38,I39,D40,L41,K42,S43,V44,K45,Q46,R47,E48,E49,T50,V51,A52,K55,E56,K59,M69,T70,L71,S73,K74,T75, P78,K79,T80,G81,K82,D83,L84,D85,E86,D87,E88,H89,L90,Q91,E92,R93,S94,T95,L96,R97,M400,D401,S402,E403,L404,K406, L407,C408,A410,L411,V412,D413,D414,K415,V416,K417,Q418,I419,C42…	101	X	X	X
	XS2	I102,D103,L104,N105,L107,D108,I109,E110,E111,P112,S113,G114,A186,S187,M188	15	X	X	X
	XS3	S343,K344,T345,V346,G347,T348,A349,E350,K352,L353,Q356	11	X	X	X
	XS4	E388,S389,N392,H393	4	X	X	X
	XS5	N118,I120,A121,A124,Y125,V127,T128,F129,P130,D161,D162,S163,A164,F165,V166,E167,K168,G169,G170,I171,K172,V173,P174,K175,H176,K189,A190,E191,E192,H276,E277,D278,V280,K281,D284,T285,A286,K287,S288,A289,G290,C291	42	X	-	-
	XS6	E230,K231,E233,E234,L235,I236,A237,S238,F239,L240,V241,E242,E243,C244,P245,F246,I247,E248,K249,D250,P251,K252, L253,T254,H255,A256,E257,K258,T259,N260,A261,A262,Y263,F264,H265,M266,R267,G268,Q269,T270,L271,W272,S273, Q274,R275,S296,I297,E298,P300,Y319,P321,M370,G371,V372,Q373,L374,D375,Q376,R377,F380,L381,I384,H385	63	X	-	-
Lena River mobatvirus	LR1	D105,M106,D107,P108,D109,D110,H111,L112,E113,Q114,R115,S116,Q117,L118	10	X	X	X
	LR2	M1,A2,D3,I4,K5,Q6,G7,Y8,P9,K10,Q11,K12,G13,G14,G15,E16,D17,I18,L19,S20,L21,L22,S23,D24,L25,R26,K27,K28,E29,D30, E31,I32,R33,Q34,D35,I36,A37,R38,K39,E40,A41,K42,I43,K44,E45,T46,Q47,S48,L49,D50,P51,N52,T53,L54,S77,Q80,S81,I83, A84,A85,L86,A87,E88,K89,A90,K91,L92,A93,S94,V95,A96,K97,P98,S99,G100,Q101,G102,R103,H409,E410,E413,H414,M421,D422,A423,N424,L425,K427,A428,N431,F435,K438,E439	93	X	X	X
	LR3	L149,P150,F151,P152,L153,T154,M155,Q182,D183,T184,T185,S186,F187,S188,E189,D190,A191,R192,G193,G194,R195,T196,P197,K198,H199,F228,Y229,F305,A306,A307,E308,A309,N310,G311,L312,H313	36	X	X	X
	LR4	G368,T369,S370,E371	4	X	X	X
	LR5	V124,N125,L126,D127,L129,N130,I131,D132,Q208,S209,S210,I211	12	X	X	X
	LR6	E133,P134,A135,G136,G137,S138,A139,D140,L142,K143,Q146,R212,A213,E214,E215,F262,E263,S264,G265,D266,C267,P268,L269,I270,E271,I272,D273,D274,V275,S276,R277,Q278,P279,C280,F281,A282,D283,Y284,F285,E286,A287,R288,A289,Q290,Q291,Y293,Q294,P295,R296,A297,E298,F299,Q301,Q302,H340,P342,I395,D396,Q397,R398,Y406	61	X	-	-
	LR7	V401,S402,R405	3	X	-	-
	LR8	D253,T254,H256,D257,K258,Q260,E261,T319,P321	9	X	-	-
Dakrong virus	D1	E167,K168,G169,G170,I171	5	X	X	X
	D2	M1,A2,A3,M4,E5,D6,L7,R8,K9,E10,A11,D12,S13,L14,E15,K16,E17,V18,A19,L20,A21,T22,A23,K24,T26,E27,A28,Q30,N31,L32,G33,V34,D35,P36,D37,I39,D40,R47,V51,L54,R55,E56,K57,L58,Q59,E60,V61,T62,K63,R64,L65,S66,E67,K68,A69,V70,L71,E72,A73,R74,P75,N76,P77,T78,K79,T80,G81,K82,D83,L84,D85,E86,D87,E88,H89,L90,T91,E92,R93,S94,S95,L96,R97,Y98,D103, N105,L107,D108,V109,D110,E111,P112,S113,S187,D399,M400,D401,A402,E…	122	X	X	X
	D3	E230,K231,W232,P233,D234,M235,V236,T237,Q238,F239,M240,L241,Q242,K243,C244,P245,F246,I247,D248,D249,D250, P251,K252,V253,K254,E255,E256,E257,K258,T259,N260,A261,A262,Y263,C265,L266,K268,Q269,V270,E272,K273,C274,R275,H276,E277,E278,C280,K281,E296,L297,I298,P321,G371,D375,R377,M380,L381,M384,S385	59	X	X	X
	D4	L345,V346,G347,T348,A349,E350	6	X	X	X
	D5	L127,T128,F129,P130,S131,T132,I133,R158,K160,D161,D162,S163,S164,F165,F166,K172,V173,P174,K175,H176,Y206,K287, A289,G290,C291,K292	26	X	-	-
	D6	D284,V285,E288	3	X	-	-
	D7	G224,K388,V389,D392,H393	5	X	-	-
	D8	N118,Q121,L124	3	X	-	-
Robina orthohantavirus	R1	M1,A2,S3,A21,A23,K24,M25,V26,D27,A28,K29,T30,K31,I32,Q33,E34,M35,E36,K37,P38,D39,D40,L41,D42,L43,K44,V45,F46, N47,E48,R49,A50,D51,N52,V53,A54,N55,L56,K57,Q58,L60,E61,E62,T63,R64,R65,V66,I67,A68,E69,Q70,I71,K72,R73,D74,S75,T76,V77,K78,P79,Q80,K82,A83,H84,D85,L86,D87,E88,D89,E90,H91,L92,N93,E94,R95,S96,S97,L98,R99,Y100,G101,D400, M402,D403,S404,D405,L406,K408,A409,A412,L413,D415,E416,K417,K419,Q420…	102	X	X	X
	R2	V104,D105,L106,N107,T109,D110,I111,D112,E113,P114,S115,G116,S117,D120,L122,K123,L126,L129,T130,F131,P132,I133, V134,R162,D163,D164,S165,S166,F167,T168,E169,K170,N171,G172,V173,K174,T175,P176,R177,H178,S188,S189,M190, K191,A192,D193,E194,L207,Y208,S278,S279,E280,C282,Q283,E286,A287,A288,K289,V290,A291,G292,C293,K294	63	X	X	X
	R3	L347,V348,G349,T350,A351,E352	6	X	X	X
	R4	E232,K233,D235,E236,A238,S239,A240,F241,M242,L243,E244,V245,C246,P247,F248,I249,D250,A251,G252,P253,T254,T255,K256,A257,P258,E259,V260,T261,N262,A263,A264,Y265,A267,R268,K270,E271,V272,R274,E275,S276,R277,I299,M300,Y321,A323,D377,R379,L383,I386,T387	50	X	-	-
